# Supplementary material for: Role of BMPR2 Mutation in Lung Organoid Differentiation
Source: Biomedicines. 2025 Jul 2;13(7):1623. doi: 10.3390/biomedicines13071623 (PMC12292610; doi:10.3390/biomedicines13071623)
Supplement: Supplementary file 1 [file biomedicines-13-01623-s001.zip]

Archive with 1 entries (1 files):
- biomedicines-3581961-supplementary.mp4
